# Supplementary material for: pygenstrat: a Python package for EIGENSTRAT data processing
Source: Bioinform Adv. 2026 Jan 23;6(1):vbag022. doi: 10.1093/bioadv/vbag022 (PMC12895063; doi:10.1093/bioadv/vbag022)
Supplement: vbag022_Supplementary_Data [file vbag022_supplementary_data.xlsx]

## Sheet: Sheet1
Table1: Wall-clock time and resident set size RSS as measured by the shell time utility are shown for both pygenstrat and convertf. "N/A" indicates the feature is lacking in the respective software. Gray-shaded rows highlight features that run without error in convertf but do not produce the desired output.
			Elapsed (wall clock) time (hh.mm.ss)			The maximum amount of physical memory (kbytes)
		Notes	convertf	pygenstrat	Speedup x	convertf	pygenstrat	Memory reduction
Format Conversion	anc2eig	—	02.07.24	00.11.41	10.91x	6326836	532876	0.9167
	eig2anc	—	02.04.09	00.08.13	15.12x	6116144	394376	0.9355
Keep individuals	anc2anc	75% of individuals	01.40.39	00.06.30	15.48x	6326876	391336	0.9381
		50% of individuals	01.06.28	00.05.07	12.99x	6326932	393292	0.9378
		25% of individuals	00.33.38	00.03.55	8.6x	6326884	397028	0.9372
Keep populations	anc2anc	75% of individuals	N/A	00.06.18	N/A	N/A	394444	N/A
		50% of individuals		00.04.32			390852
		25% of individuals		00.03.23			392840
Remove individuals	anc2anc	75% of individuals	N/A	00.03.53	N/A	N/A	397436	N/A
		50% of individuals		00.05.18			393800
		25% of individuals		00.06.27			392520
Remove populations	anc2anc	75% of individuals	N/A	00.03.34	N/A	N/A	393304	N/A
		50% of individuals		00.04.45			392336
		25% of individuals		00.06.00			390932
Keep SNPs	anc2anc	75% of SNPs	N/A	00.05.59	N/A	N/A	506916	N/A
		50% of SNPs		00.05.57			460788
		25% of SNPs		00.06.02			392652
Remove SNPs	anc2anc	75% of SNPs	00.15.18	00.06.02	2.54x	6505052	503860	0.9226
		50% of SNPs	00.28.15	00.05.57	4.75x	6505104	463956	0.9287
		25% of SNPs	00.41.54	00..05.57	7.04x	6505080	424384	0.9348
Keep Regions	anc2anc	1000 genomes PilotMask	N/A	00.07.29	N/A	N/A	850204	N/A
Remove Regions	anc2anc	Blacklisted signal artefact regions	00.57.47	00.06.20	9.12x	6326844	401652	0.9365
Keep one chromosome	anc2anc	chromosome 1	00.03.59	00.02.18	1.73x	6326844	397612	0.9371
Keep multiple chromosomes	anc2anc	keep autosomal chromosomes	N/A	00.05.51	N/A	N/A	390784	N/A
Remove X Chromosomes*	anc2anc	remove X	00.56.41	00.07.07	7.97x	6326888	390568	0.9383	*convertf does not produce the desired output.
Remove multiple chromosomes	anc2anc	remove X and Y	N/A	00.05.59	N/A	N/A	396620	N/A
Random haplodise	anc2anc	—	N/A	00.06.49	N/A	N/A	391640	N/A
Polarize - from given sample ID	anc2anc	Chimp.REF from AADR	01.04.09	00.06.24	10.03x	6326888	429512	0.9321
Polarize - from given file	anc2anc	1240K SNPs mapped loci from hg19 (GRCh37) to panTro6 (chimpanzee) and to panPan2 (bonobo) using “liftOver” with default parameters	N/A	00.07.45	N/A	N/A	690836	N/A
MAF filtering	anc2anc	≥ 0.01	N/A	00.06.52	N/A	N/A	462840	N/A
		≥ 0.05		00.06.24			426980
		≥ 0.1		00.05.59			424884
MGENO filtering*	anc2anc	≥ 0.99	00.56.15	00.06.40	8.45x	6326876	408104	0.9355	*convertf does not produce the desired output.
		≥ 0.95	00.56.57	00.06.36	8.52x	6326832	410656	0.9351
		≥ 0.90	00.55.21	00.06.37	8.37x	6326892	435212	0.9312
MIND filtering*	anc2anc	≥ 0.99	00.56.15	N/A	N/A	6326848	N/A	N/A	*convertf does not produce the desired output.
		≥ 0.95	01.01.01			6326848
		≥ 0.90	01.03.32			6326880
Calculate missingness per individual	anc2anc	—	N/A	00.02.18	N/A	N/A	391948	N/A
Calculate missingness per individual per chromosome	anc2anc	—	N/A	00.02.21	N/A	N/A	393584	N/A
Calculate frequency and missignes per SNPs	anc2anc	—	N/A	00.03.01	N/A	N/A	532648	N/A
Calculate missingness per individual + frequency and missignes per SNPs	anc2anc	—	N/A	00.03.51	N/A	N/A	552638	N/A
Update population names	in place	—	N/A	00.00.08	N/A	N/A	617724	N/A
Update SNP IDs	in place	—	N/A	00.00.02	N/A	N/A	399776	N/A
Flip strand	in place	—	N/A	00.00.05	N/A	N/A	396312	N/A
Update Genomic Distance	in place	using genetic map of hg19 (GRCh37)	N/A	00.01.59	N/A	N/A	1385092	N/A
Update Genomic Distance	in place	force to zero	01.01.44	00.00.04	926x	6326820	393948	0.9377
